# Supplementary material for: Population genetic patterns across the native and invasive range of a widely distributed seagrass: Phylogeographic structure, invasive history and conservation implications
Source: Divers Distrib. Author manuscript; Available in PMC 2025 Mar 1. (PMC10953713; doi:10.1111/ddi.13803)
Supplement: Supplement1 [file NIHMS1976875-supplement-Supplement1.xlsx]

## Sheet: Table S1.1 Sampling information
	Table S1.1. Sampling information of 34 Zostera japonica populations across its native and nonnative range. N, number of sample; NSSR, number of samples used for genotyping on SSR loci; NmatK, number of samples used for sequencing on matK; NITS, number of samples used for sequencing on ITS.
	Groups		Code	Country	Location	Latitude	Sampling date	Sampling interval	N	NmatK	NITS	NSSR
1	Clade N	native	HQB	China	Huiquan Bay, Qingdao	36°03'05"N, 120°20'17"E	2015.09	>2m	32	12	12	32
2			SLL	China	Swan Lake, Rongcheng	37°21'01"N, 122°34'46"E	2012.08	2-10m	32	12	12	32
3			YRD	China	Yellow River Delta, Donying	37°43'09"N, 119°09'49"E	2015.05	~20m	32	12	12	32
4			Xch	China	Xingcheng	40°24'13"N, 120°36'17"E	2015.06	~10m	30	11	11	30
5			HXI	China	Haxian Island, Dalian	39°14'01"N, 122°31'15"E	2015.06	~10m	31	12	11	31
6			Yon	South Korea	Yongbuk, Koje Island, Busan	35°26'58"N, 128°35'45"E	2019.01	>10m	15	7	0	15
7			Oha	Japan	Ohashi River, Shimane	34°48'04"N, 133°06'45"E	2016.08	≥10m	32	12	12	32
8			Sar	Japan	Saroma Lake, Abashiri, Hokaido	44°04'08"N, 144°11'38"E	2016.08	~10m	32	4	0	32
9			Not	Japan	Notoro Lake, Abashiri, Hokaido	44°05'59"N, 143°52'12"E	2016.08	~10m	32	11	12	32
10			Onn	Japan	Onneto Lake, Nemuro, Hokaido	43°15'47"N, 145°29'28"E	2016.08	~10m	32	12	12	32
11			Kat	Japan	Katsura-jima Island, Miyagi	38°20'08"N, 141°05'14"E	2019.05	>5m	32	14	16	32
12			Tok	Japan	Tokyo Bay, Tokyo	35°18'46"N, 139°48'49"E	2016.08	~10m	32	11	12	32
13			Ago	Japan	Ago Bay, Mie	34°18'03"N, 136°50'50"E	2016.08	~10m	32	13	13	32
14		nonative (USA)	Birch	America	Birch Bay, WA	48°54'07"N, 122°46'26"W	2017.05	>20m	32	11	12	32
15			Padi	America	Padilla, WA	48°28'50"N, 122°28'37"W	2017.05	two sites: 20m	32	12	10	32
16			Willa	America	Willapa Bay, WA	46°43'40"N, 123°57'06"W	2017.05	two sites: 20m; 5-20m	32	12	12	32
17			Neta	America	Netarts Bay, OR	45°24'37"N, 123°56'07"W	2017.05	20m	32	11	12	32
18			Yaqu	America	Yaquina Bay, OR	44°34'51"N, 123°59'41"W	2017.05	three sites: 20m; 5-20m;≥10m	32	12	12	32
19			Coos	America	Coos Bay, OR	43°18'53"N, 124°19'09"W	2017.05	two sites: 3-10m; ≥20m	32	12	12	32
20			Humb	America	Humboldt Bay, CA	40°51'29"N, 124°09'27"W	2017.05	<1m	17	6	3	17
21	Clade S	native	Nan	Japan	Nanao bay, Noto Penisula, Japan	37°12'11"N, 136°54'24"E	2016.08	2-10m	32	12	14	32
22			Yul	South Korea	Yulpo, Koje Island, Busan	34°46'04"N, 128°35'45"E	2019.01	>10m	32	10	13	0
23			Hir	Japan	Jigozen, Hiroshima bay, Japan	34°20'02"N, 132°19'15"E	2018.12	>2m	17	7	0	17
24			Lid	Japan	Lida Bay, Noto Penisula, Japan	37°25'59"N, 137°15'30"E	2016.08	-	32	13	6	32
25			Oki	Japan	Okinawa Island, Japan	26°20'51"N, 127°53'07"E	2016.08	2-5m	25	12	12	25
26			WJR	China	Wujiang River, Kinmen Island,	24°25'36"N, 118°18'34"E	2016.07	≥5m	32	12	12	32
27			XSW	China	Xiangshan Wetland, Taiwan Island	24°46'38"N, 120°54'45"E	2016.07	>5m	32	13	12	32
28			GMW	China	Gaomei Wetland, Taiwan Island	24°18'57"N, 120°32'38"E	2016.07	>2m	32	12	12	32
29			WDP	China	Wude Port, Penghu Island	23°31'43"N, 119°35'48"E	2016.07	~10m	32	9	12	32
30			JQ	China	Jiangmei and Qitou, Penghu Island	23°38'57"N, 119°36'16"E	2016.07	>2m	21	10	2	21
31			HK	China	Laichiwo, Hongkong	22°03'21"N, 114°16'10"E	2012.06	>5m	32	11	12	32
32			SCI	China	Shangchuandao Island, Taishan	21°39'22"N, 112°45'48"E	2015.04	~1m	27	10	12	27
33			PerB	China	Perl Bay, Fangchenggang	21°35'52"N, 108°12'46"E	2012.06	5-20m	32	11	12	32
34			BGI	China	Beigang Island, Haikou	20°00'54"N, 110°33'45"E	2015.04	10-20m	32	12	12	32

## Sheet: TableS1.2 Results of TA cloning
			Table S1.2. The results of TA cloning of the individuals with multiple copies in ITS. The individuals with red color have both copies of clade N and S.
			Sample	Ncopy	Copy name	Genotype	Clade	Subclade
			Xch14	4	Xch14-1	G2	N	N-China
					Xch14-2	G3	N	N-China
					Xch14-3	G1	N	N-China
					Xch14-5	G4	N	N-China
			Xch15	2	Xch15-1	G5	N	N-China
					Xch15-2	G1	N	N-China
			Xch24	2	Xch24-1	G1	N	N-China
					Xch24-2	G6	N	N-China
			HXI33	2	HXI33-1	G1	N	N-China
					HXI33-3	G7	N	N-Japan
			Yul1-15	5	Yul1-15-1	G8	S	S-China
					Yul1-15-2	G9	N	N-Japan
					Yul1-15-3	G10	S	S-China
					Yul1-15-4	G7	N	N-Japan
					Yul1-15-5	G11	N	N-Japan
			Yul1-20	3	Yul1-20-1	G12	N	N-Japan
					Yul1-20-3	G13	N	N-Japan
					Yul1-20-4	G14	N	N-Japan
			Yul2-3	4	Yul2-3-1	G20	N	N-Japan
					Yul2-3-2	G8	S	S-China
					Yul2-3-3	G21	N	N-Japan
					Yul2-3-5	G22	S	S-China
			Yul2-4	1	Yul2-4-1	G23	S	S-China
			Yul2-6	3	Yul2-6-1	G24	S	S-China
					Yul2-6-3	G8	S	S-China
					Yul2-6-4	G25	N	N-Japan
			Yul2-8	3	Yul2-8-1	G26	N	N-Japan
					Yul2-8-4	G27	N	N-Japan
					Yul2-8-5	G7	N	N-Japan
			Yul2-18	5	Yul2-18-1	G15	N	N-Japan
					Yul2-18-2	G16	N	N-Japan
					Yul2-18-3	G7	N	N-Japan
					Yul2-18-4	G17	N	N-Japan
					Yul2-18-5	G18	N	N-Japan
			Yul2-22	2	Yul2-22-1	G7	N	N-Japan
					Yul2-22-4	G19	N	N-Japan
			Oha32	5	Oha32-1	G7	N	N-Japan
					Oha32-2	G29	N	N-Japan
					Oha32-3	G30	N	N-Japan
					Oha32-4	G28	N	N-Japan
					Oha32-5	G31	N	N-Japan
			Tok32	3	Tok32-2	G7	N	N-Japan
					Tok32-3	G33	N	N-Japan
					Tok32-4	G35	S	S-Japan
			Nan21	2	Nan21-1	G37	S	S-Japan
					Nan21-3	G36	S	S-Japan
			Nan22	3	Nan22-2	G38	N	N-Japan
					Nan22-4	G39	N	N-Japan
					Nan22-5	G36	S	S-Japan
			Nan29	2	Nan29-3	G40	N	N-Japan
					Nan29-5	G41	S	S-Japan
			Nan30	1	Nan30-2	G42	N	N-Japan
			Lida2	1	Lida2-1	G36	S	S-Japan
			Oki16	5	Oki16-1	G36	S	S-Japan
					Oki16-2	G43	S	S-Japan
					Oki16-3	G44	S	S-China
					Oki16-4	G45	S	S-Japan
					Oki16-5	G46	S	S-Japan
			WJR30	2	WJR30-1	G8	S	S-China
					WJR30-5	G47	S	S-China
			SCI24	3	SCI24--1	G48	S	S-China
					SCI24--3	G50	S	S-China
					SCI24--4	G8	S	S-China
			SCI28	3	SCI28--2	G48	S	S-China
					SCI28--3	G51	S	S-China
					SCI28--4	G52	S	S-China

## Sheet: Table S1.3 FST
		Table S1.3. Pairwise FST of 33 Zostera japonica populations across its native and nonnative range based on 24 microsatellite loci
			HQB	SLL	YRD	XCh	HXI	Yon	Oha	Sar	Not	Onn	Kat	Tok	Ago	Birch	Padi	Willa	Netar	Yaqu	Coos	Humb	Nan	Lid	Hir	Oki	WJR	XSW	GMW	WDP	JQ	HK	SCI	PEB	BGI
Clade N		HQB
Mean	0.261376	SLL	0.20165
sd	0.0598765	YRD	0.22839	0.13696
		XCh	0.25027	0.11637	0.10832
		HXI	0.28868	0.23376	0.21286	0.24873
		Yon	0.3589	0.26666	0.24409	0.29348	0.34167
		Oha	0.29975	0.22775	0.18038	0.23893	0.28365	0.24977
		Sar	0.35916	0.25844	0.23729	0.30095	0.29315	0.28013	0.20456
		Not	0.38366	0.28039	0.26489	0.32535	0.33479	0.29546	0.23932	0.12213
		Onn	0.35273	0.28834	0.26253	0.30817	0.32239	0.28445	0.21531	0.1551	0.15866
		Kat	0.37719	0.27872	0.24964	0.31608	0.34384	0.32323	0.23387	0.25519	0.28071	0.23822
		Tok	0.3188	0.24667	0.2019	0.25291	0.27546	0.24836	0.16462	0.214	0.25935	0.22181	0.23641			USA
		Ago	0.37124	0.29649	0.24026	0.28804	0.31175	0.28942	0.23803	0.25576	0.29107	0.27882	0.27794	0.17312		Mean	0.250391
		Birch	0.41031	0.31561	0.27169	0.31638	0.36549	0.35184	0.26967	0.29411	0.31447	0.27408	0.23086	0.23755	0.26553	sd	0.250391
		Padi	0.50672	0.37801	0.36372	0.41997	0.45162	0.45747	0.34307	0.33786	0.35443	0.35681	0.29334	0.31469	0.36404	0.14367
		Willa	0.34797	0.26138	0.22568	0.2776	0.30823	0.2737	0.20597	0.21135	0.22506	0.19253	0.1534	0.18927	0.21674	0.14162	0.2472
		Netar	0.40974	0.32852	0.28392	0.3461	0.37	0.36014	0.25033	0.26915	0.30323	0.2535	0.22662	0.25493	0.2789	0.23254	0.33836	0.1106
		Yaqu	0.36687	0.28929	0.2558	0.30607	0.33583	0.32989	0.23616	0.24695	0.27196	0.22109	0.17175	0.20865	0.24055	0.17534	0.29723	0.03943	0.13168
		Coos	0.41028	0.32129	0.28487	0.34271	0.35264	0.34393	0.25586	0.28132	0.31322	0.27967	0.25775	0.2437	0.24974	0.247	0.32825	0.15272	0.21363	0.18387			Clade S
		Humb	0.58132	0.47509	0.41664	0.48368	0.51589	0.59705	0.41008	0.42092	0.44704	0.38687	0.40292	0.3732	0.40031	0.38312	0.50689	0.31624	0.40856	0.30907	0.3512		Mean	0.414507
Between N and S		Nan	0.41953	0.33556	0.29262	0.34719	0.40213	0.38605	0.27984	0.34004	0.367	0.34501	0.36379	0.28665	0.34701	0.39501	0.47749	0.33721	0.40072	0.36433	0.40054	0.54049	sd	0.387195
Mean	0.445001	Lid	0.61429	0.50781	0.47615	0.53546	0.58715	0.64449	0.49216	0.52275	0.54744	0.54863	0.56605	0.49199	0.53846	0.59051	0.65917	0.5383	0.58712	0.56787	0.5842	0.77708	0.2425
sd	0.0725038	Hir	0.48461	0.37403	0.31334	0.39087	0.42294	0.47049	0.33521	0.39022	0.42463	0.41286	0.42354	0.31463	0.36982	0.44957	0.55803	0.35792	0.43315	0.39439	0.41318	0.67448	0.36646	0.57472
		Oki	0.5013	0.39916	0.36169	0.42187	0.46604	0.48691	0.37417	0.38448	0.4092	0.40701	0.43927	0.36743	0.40898	0.47075	0.55385	0.40048	0.46293	0.42591	0.44739	0.62916	0.27667	0.36189	0.4382
		WJR	0.52067	0.40938	0.37787	0.42899	0.4875	0.46422	0.39995	0.42385	0.44005	0.45796	0.46098	0.40035	0.42845	0.47945	0.5484	0.43463	0.48642	0.46297	0.47613	0.63996	0.37991	0.52303	0.46706	0.43074
ime		XSW	0.59895	0.48776	0.458	0.51994	0.56288	0.60633	0.47015	0.48555	0.49982	0.50893	0.52964	0.47302	0.51924	0.55675	0.62948	0.49307	0.55067	0.52644	0.53527	0.7304	0.44529	0.56802	0.5623	0.42768	0.35982
		GMW	0.64793	0.53102	0.4948	0.55672	0.59356	0.6725	0.50494	0.52354	0.53515	0.54507	0.55038	0.50603	0.5475	0.58652	0.66575	0.52465	0.5831	0.55651	0.56764	0.80586	0.50724	0.62981	0.6475	0.52651	0.44869	0.27544
		WDP	0.50696	0.39481	0.36555	0.42068	0.46765	0.44995	0.38326	0.41119	0.42972	0.44236	0.44771	0.38457	0.42376	0.46938	0.53955	0.42194	0.47256	0.44951	0.46237	0.62301	0.35242	0.48265	0.43516	0.38715	0.25288	0.36604	0.44935
		JQ	0.54274	0.44007	0.40158	0.45698	0.49466	0.52989	0.41344	0.45276	0.47422	0.46801	0.47558	0.41248	0.44792	0.50657	0.58753	0.44619	0.5041	0.47101	0.49185	0.70667	0.39251	0.55005	0.51875	0.42821	0.37038	0.46857	0.53667	0.27164
		HK	0.51698	0.42993	0.39155	0.4402	0.49134	0.52245	0.40284	0.44737	0.47097	0.45417	0.47736	0.40101	0.44485	0.5032	0.58777	0.44621	0.50315	0.47071	0.48693	0.65504	0.37395	0.53219	0.4857	0.39885	0.3643	0.40764	0.52447	0.31894	0.42525
		SCI	0.49498	0.38617	0.35595	0.41991	0.45518	0.48359	0.37445	0.42107	0.44387	0.45051	0.45523	0.38996	0.42289	0.48783	0.572	0.42163	0.48264	0.4524	0.47429	0.67023	0.38899	0.56665	0.46898	0.40366	0.40109	0.47657	0.59064	0.34234	0.43808	0.33817
		PEB	0.46499	0.37317	0.33304	0.39311	0.41645	0.42244	0.35944	0.39253	0.42164	0.41724	0.42112	0.36451	0.39412	0.44436	0.51924	0.38979	0.44027	0.41908	0.43131	0.57418	0.29364	0.47718	0.3922	0.39287	0.33049	0.43064	0.49773	0.29585	0.37004	0.2701	0.27884
		BGI	0.47669	0.37881	0.3486	0.40271	0.43208	0.44507	0.36119	0.39444	0.41721	0.41993	0.43258	0.36881	0.40044	0.45819	0.53222	0.39574	0.44903	0.42046	0.4378	0.58101	0.342	0.49261	0.39888	0.34306	0.38069	0.42241	0.4827	0.31875	0.38326	0.31934	0.24139	0.23584

## Sheet: Table S1.4 Migrate rate
	Table S1.4. Contemporary migrate rate between 33 Zostera japonica populations across its native and nonnative range
		HQB	SLL	YRD	XCh	HXI	Yon	Oha	Sar	Not	Onn	Kat	Tok	Ago	Birch	Padi	Willa	Netar	Yaqu	Coos	Humb	Nan	Lid	Hir	Oki	WJR	XSW	GMW	WDP	JQ	HK	SCI	PEB	BGI
	HQB	0.813	0.0057	0.0056	0.0057	0.0057	0.0057	0.006	0.0063	0.0059	0.0058	0.0058	0.0058	0.0059	0.0058	0.0059	0.0062	0.0057	0.0057	0.0058	0.0057	0.006	0.0059	0.006	0.0058	0.006	0.0058	0.0055	0.0061	0.0056	0.0058	0.0057	0.0061	0.0058
	SLL	0.012	0.827	0.0054	0.0074	0.005	0.0053	0.0052	0.0051	0.0054	0.005	0.0054	0.0049	0.005	0.0051	0.0047	0.005	0.0048	0.005	0.0051	0.0048	0.0054	0.005	0.005	0.0051	0.0055	0.0054	0.005	0.0055	0.005	0.0049	0.0054	0.0051	0.005
	YRD	0.0053	0.0049	0.8369	0.0055	0.0054	0.0052	0.0052	0.0054	0.0052	0.005	0.005	0.005	0.0052	0.005	0.0051	0.0053	0.0051	0.0054	0.0051	0.0048	0.0052	0.0048	0.005	0.0052	0.0049	0.005	0.005	0.0048	0.0052	0.0047	0.0052	0.0052	0.0048
	XCh	0.0054	0.0056	0.0056	0.8306	0.0052	0.0051	0.0053	0.0052	0.0055	0.0055	0.005	0.0054	0.005	0.0056	0.0051	0.0055	0.0048	0.0053	0.0053	0.0054	0.0055	0.0055	0.0053	0.0052	0.0049	0.0051	0.0054	0.0054	0.0052	0.0051	0.0054	0.0054	0.0053
	HXI	0.0049	0.0051	0.0051	0.0054	0.8336	0.0052	0.0051	0.0055	0.0055	0.0054	0.005	0.0053	0.0052	0.0054	0.0048	0.0054	0.0054	0.0049	0.0055	0.0051	0.0049	0.0052	0.0054	0.0053	0.0051	0.0054	0.0052	0.0049	0.0053	0.0053	0.0051	0.0052	0.0051
	Yon	0.0087	0.0088	0.0081	0.0084	0.0084	0.6753	0.0084	0.0085	0.0595	0.0086	0.0088	0.0086	0.0085	0.0084	0.0088	0.0084	0.0087	0.0085	0.0087	0.0084	0.0088	0.0084	0.0085	0.0086	0.0085	0.0086	0.0085	0.0085	0.0086	0.0084	0.0087	0.0088	0.0088
	Oha	0.0053	0.0053	0.005	0.0049	0.0048	0.0049	0.836	0.0052	0.0052	0.0049	0.0051	0.0052	0.0053	0.0049	0.0052	0.0051	0.0053	0.0051	0.0053	0.0051	0.0051	0.0051	0.0048	0.005	0.0054	0.0053	0.0051	0.0053	0.0049	0.0054	0.0052	0.0051	0.0051
	Sar	0.005	0.0052	0.0054	0.0053	0.0049	0.0049	0.0049	0.8329	0.008	0.0051	0.0052	0.0052	0.0049	0.0052	0.0052	0.0049	0.0054	0.0051	0.005	0.0052	0.0051	0.0052	0.005	0.0051	0.0053	0.0054	0.005	0.0051	0.0054	0.0052	0.005	0.0051	0.0052
	Not	0.0049	0.005	0.0049	0.0054	0.005	0.005	0.005	0.0071	0.8336	0.0052	0.0051	0.0052	0.0049	0.0053	0.0053	0.0049	0.0055	0.0054	0.0053	0.0053	0.0049	0.0052	0.0051	0.0049	0.0054	0.005	0.0051	0.0053	0.0052	0.0049	0.0051	0.0053	0.0052
	Onn	0.0053	0.0048	0.0051	0.0051	0.0052	0.005	0.0055	0.0055	0.0053	0.8328	0.0053	0.0053	0.0054	0.0052	0.0051	0.0053	0.0051	0.005	0.0051	0.005	0.0053	0.005	0.0052	0.0054	0.0055	0.0053	0.0052	0.0053	0.0053	0.0051	0.0054	0.0052	0.0053
	Kat	0.0052	0.0051	0.0053	0.0048	0.0054	0.0053	0.0055	0.0049	0.005	0.0053	0.8334	0.0056	0.0054	0.0052	0.005	0.005	0.0055	0.0051	0.0054	0.0053	0.005	0.005	0.0053	0.005	0.0055	0.0052	0.0055	0.0051	0.0052	0.0051	0.0051	0.0052	0.005
	Tok	0.0054	0.0053	0.0048	0.0055	0.0055	0.0051	0.0048	0.0052	0.0052	0.0052	0.0054	0.8281	0.0055	0.0052	0.0052	0.0051	0.0051	0.0053	0.0055	0.0051	0.0051	0.0088	0.0052	0.005	0.0066	0.0054	0.0051	0.0051	0.0053	0.0052	0.0052	0.0053	0.0053
	Ago	0.0053	0.0052	0.0049	0.0052	0.005	0.0051	0.0052	0.0052	0.005	0.0051	0.0051	0.005	0.8361	0.0049	0.0052	0.005	0.0049	0.0051	0.005	0.0052	0.0052	0.0051	0.0054	0.0051	0.0047	0.0054	0.0051	0.0052	0.0056	0.0051	0.0056	0.0048	0.0054
	Birch	0.0052	0.0053	0.0054	0.0052	0.005	0.0054	0.0054	0.0053	0.0051	0.0052	0.0051	0.005	0.0053	0.8256	0.0081	0.0094	0.0055	0.0056	0.0053	0.005	0.0048	0.0048	0.0053	0.0053	0.0052	0.0054	0.0052	0.0052	0.0055	0.0053	0.005	0.0052	0.0054
	Padi	0.0052	0.0053	0.0054	0.0053	0.005	0.0051	0.0052	0.0054	0.0053	0.0051	0.0051	0.0049	0.005	0.0055	0.8326	0.0051	0.005	0.0055	0.0052	0.0052	0.0054	0.0056	0.0055	0.0052	0.0058	0.0052	0.0052	0.005	0.0051	0.005	0.0051	0.0053	0.0055
	Willa	0.0051	0.0053	0.0056	0.0051	0.0052	0.0051	0.0052	0.0052	0.005	0.0051	0.0052	0.0049	0.0052	0.005	0.0053	0.7632	0.0759	0.0052	0.0056	0.005	0.0055	0.0054	0.0052	0.0052	0.0051	0.0051	0.0051	0.0052	0.005	0.0053	0.0051	0.0052	0.0053
	Netar	0.0054	0.0049	0.005	0.0053	0.0051	0.0052	0.0051	0.0054	0.0054	0.0052	0.0051	0.005	0.0052	0.005	0.0052	0.0066	0.8336	0.0052	0.0052	0.0052	0.0054	0.005	0.0051	0.005	0.0049	0.0052	0.0052	0.0048	0.0053	0.0052	0.0053	0.0052	0.0051
	Yaqu	0.0049	0.005	0.005	0.005	0.0051	0.005	0.0051	0.005	0.005	0.0051	0.0051	0.0049	0.0051	0.0051	0.0051	0.1712	0.005	0.6717	0.0051	0.005	0.005	0.0051	0.0051	0.0053	0.0052	0.0051	0.0051	0.005	0.0051	0.0051	0.0051	0.0052	0.0051
	Coos	0.0048	0.0049	0.0052	0.0053	0.0051	0.0051	0.0054	0.005	0.0053	0.0054	0.0051	0.0052	0.005	0.0052	0.005	0.0055	0.0053	0.0052	0.8357	0.0051	0.0049	0.005	0.0049	0.0053	0.0051	0.0051	0.0048	0.0054	0.0052	0.0052	0.0052	0.0051	0.0052
	Humb	0.0082	0.0087	0.0086	0.0087	0.0089	0.0087	0.0087	0.0086	0.0085	0.0084	0.0084	0.0083	0.0084	0.0084	0.0086	0.0591	0.0086	0.0084	0.0085	0.6754	0.0083	0.0085	0.0085	0.0084	0.0087	0.0087	0.0091	0.0085	0.0085	0.0088	0.0086	0.0089	0.0083
	Nan	0.0061	0.0062	0.0063	0.0063	0.0064	0.0061	0.0062	0.0062	0.0061	0.0062	0.0061	0.006	0.0062	0.0063	0.0063	0.0064	0.0062	0.0063	0.0063	0.0062	0.673	0.1346	0.0063	0.0062	0.0063	0.0061	0.0062	0.0063	0.0062	0.0063	0.0061	0.0061	0.0061
	Lid	0.0051	0.0054	0.0051	0.0049	0.0052	0.0055	0.005	0.0051	0.005	0.0052	0.0049	0.005	0.005	0.0053	0.0048	0.0051	0.0049	0.005	0.0053	0.0052	0.0052	0.8363	0.005	0.0051	0.0051	0.0051	0.0051	0.0053	0.0052	0.0051	0.005	0.0052	0.0053
	Hir	0.0081	0.0079	0.008	0.0077	0.0077	0.0076	0.0083	0.0083	0.008	0.0078	0.0077	0.0078	0.008	0.0084	0.0082	0.0081	0.0083	0.0076	0.0082	0.0081	0.008	0.0081	0.7453	0.0079	0.0081	0.0076	0.0079	0.0079	0.0083	0.0075	0.0078	0.0077	0.008
	Oki	0.0061	0.0055	0.006	0.0059	0.0057	0.0059	0.0058	0.0058	0.006	0.0117	0.0058	0.0057	0.0059	0.0059	0.0058	0.0059	0.006	0.0057	0.0058	0.0059	0.0059	0.0057	0.0059	0.801	0.0119	0.0059	0.0058	0.0059	0.0061	0.0059	0.0059	0.0057	0.0058
	WJR	0.0053	0.0055	0.0055	0.0052	0.0051	0.0054	0.0054	0.0052	0.0052	0.0052	0.0053	0.0056	0.0052	0.0053	0.0052	0.0057	0.0054	0.0054	0.0052	0.0055	0.0054	0.0056	0.0053	0.0054	0.8298	0.0052	0.005	0.0053	0.0051	0.0051	0.0052	0.0053	0.0055
	XSW	0.0048	0.0052	0.005	0.0054	0.0054	0.0053	0.0049	0.005	0.0053	0.0053	0.005	0.0052	0.0052	0.005	0.005	0.0051	0.005	0.0053	0.0053	0.0052	0.005	0.005	0.005	0.005	0.0051	0.836	0.0054	0.0049	0.005	0.0049	0.0052	0.0053	0.0054
	GMW	0.0057	0.0055	0.0058	0.0056	0.0057	0.0058	0.0058	0.0056	0.0056	0.0056	0.0056	0.0056	0.0058	0.0058	0.0055	0.0057	0.0056	0.0057	0.0055	0.0054	0.0057	0.0058	0.0057	0.0057	0.0057	0.1526	0.6722	0.0056	0.0056	0.0056	0.0056	0.0056	0.0057
	WDP	0.0049	0.0053	0.0052	0.005	0.0055	0.0053	0.0051	0.0052	0.005	0.0052	0.0051	0.0047	0.0054	0.0054	0.0052	0.0052	0.0053	0.0055	0.0052	0.0052	0.0053	0.005	0.0049	0.005	0.0051	0.005	0.005	0.8351	0.0052	0.0052	0.005	0.0054	0.005
	JQ	0.0063	0.0063	0.0062	0.0063	0.0063	0.0064	0.0063	0.0058	0.0062	0.0061	0.0062	0.0063	0.0063	0.0064	0.0061	0.0064	0.0062	0.0062	0.0061	0.0063	0.0063	0.0064	0.0064	0.0063	0.0064	0.0062	0.0062	0.1329	0.6727	0.0064	0.0063	0.0064	0.0062
	HK	0.0052	0.0051	0.0053	0.0053	0.0051	0.0055	0.0057	0.0053	0.0051	0.0056	0.0056	0.0052	0.005	0.0059	0.0054	0.0056	0.0051	0.0054	0.0054	0.0055	0.0051	0.0055	0.0053	0.0053	0.0053	0.0053	0.0053	0.0051	0.0054	0.8245	0.0053	0.0107	0.0048
	SCI	0.0069	0.0069	0.0071	0.0069	0.007	0.007	0.007	0.0068	0.0072	0.007	0.0067	0.007	0.0071	0.0068	0.0071	0.0068	0.0071	0.0071	0.007	0.007	0.0069	0.0069	0.0069	0.0071	0.0071	0.0072	0.0068	0.0069	0.0067	0.0071	0.6735	0.0067	0.1107
	PEB	0.0051	0.005	0.0052	0.005	0.0055	0.0053	0.0052	0.005	0.005	0.005	0.0051	0.0054	0.0056	0.005	0.0051	0.0051	0.005	0.0052	0.0054	0.0053	0.0051	0.0051	0.0054	0.0055	0.0052	0.0054	0.0052	0.0052	0.0051	0.0054	0.0051	0.8335	0.0052
	BGI	0.0053	0.0054	0.0053	0.0054	0.0053	0.0054	0.0053	0.0053	0.0054	0.0053	0.0054	0.005	0.0056	0.005	0.0054	0.0052	0.0053	0.005	0.0051	0.0055	0.0054	0.0054	0.0053	0.0053	0.0051	0.005	0.0053	0.0051	0.0055	0.0057	0.0056	0.0052	0.8304

## Sheet: TableS1.5 HWE
			Table S1.5. The results of Hardy-Weinberg Equilibrium (HWE) tests for 33 Zostera japonica populations across 24 microsatellite loci The first row, the 33 population codes and the number of genets in each population; the first column, the 24 microsatellite loci; the numbers in the table, the p values (the significant p values after Bonferroni correction are marked in red)
				Sar42	Not40	Onn33	Kat32	Tok32	Ago32	Hir30	Oki25	Lid32	Nan30	Oha32	Koje15	HXI26	Xch31	YRD33	SLL40	HQB24	WJR36	XSW61	GMW43	WDP32	JQ21	HK38	SCI28	BGI32	PEB33	Birch32	Padi31	Willa32	Neta32	Yaqu32	Coos32	Humb06
			1293493	0.9663	0.749	0.0025	0.5573	0.4197	0.0591	No	0.0222	No	0.4543	0.3133	0.8558	0.0588	0.7261	0.8085	0.0438	0.0006	0.0004	0.0437	No	0.7356	1	0.1152	0.1068	0.4097	0.0492	0.1772	0.0039	0.0002	0.0081	0.1822	0.7484	No
			501127	0.227	0.5641	0.2238	0.5216	0.8103	0.2652	0.1384	0.0122	0.0001	0.0019	0.5014	0.5153	0.3964	0.3775	0.3466	0.6958	0.0091	0.0462	No	No	0.2973	0.4536	0.0071	1	0.0868	0.8513	0.7953	No	0.1448	0.0036	0.4734	1	No
			2574387	0.5644	0.0969	0.3626	0.5675	0.0506	0.0801	No	0	0.0357	0.0419	0.2643	0.0929	0.0703	0.4906	0.8098	0.3099	1	1	0.3021	No	0.7435	1	0.0155	0.007	0.2468	0.5177	0.4022	0	0.1633	0.0718	0.2096	0.2479	No
			177154	0.2241	0.1429	0.4757	0	0.0257	0.0702	0.1384	0.0233	0	0.0161	0.1353	0.0677	0.0061	0.4538	0.0242	0.2172	1	No	No	No	No	No	0.0003	0.0323	No	No	0.9037	0.2702	0.7092	0.1634	0.1219	0.0003	No
			1954829	0.4707	0.0007	0.967	0.5085	0.1391	0.0141	0.1385	0.0359	0	0	0	0.1052	0.3821	0.0633	0.1104	0.3612	0.0598	0.0946	0.0176	0.0955	0.0206	0.5914	0.0016	0.0322	0.5393	0.8957	0.4912	0.0491	0.0422	0.0011	0.2559	0.3553	No
			887337	0.4336	0.0875	0.2609	0.1661	0.0017	0.4004	0.2	0	0.0944	0.0158	0.004	1	0.0034	0.2435	0.0081	0	0.0726	No	1	No	No	No	0.0465	0.6403	0.34	0.0477	0.0226	0.5207	0.2009	0.0832	0.0383	0.2973	0.4805
			2125746	0.3625	0.0424	0.1931	0	0.0082	0.0593	0.0536	0.0222	No	0.1154	0.1778	0.6802	0.661	0.3998	0.2397	0.4317	No	0.1447	1	0.1425	1	No	0.0936	0.2196	0.4509	0.1565	0.0065	0	0.9585	0.8201	0.1188	1	No
			1833855	0.0028	0.2676	1	0.7472	0.0857	0	0.0489	0.0005	No	0.3338	0.1245	0.4407	0.3111	0.1318	0.8448	0.9041	0.246	No	No	No	0.0008	No	1	No	No	0.0164	0.1968	0.067	0.4395	0.3538	0.0669	0	1
			1141525	0.4749	1	0.6021	0.8224	0.0693	0.0479	0.077	0.0285	1	0.003	0.0008	0.142	0.4113	0.0417	0	0.0001	0	0	0.1377	No	0.3916	0.3434	1	No	0.8748	0.1359	0.5175	0.0181	0.4829	0.7982	0.0073	0.1677	No
			1332296	0.0426	0.0198	0.0862	0.5253	0.2473	0.7401	0.0253	0.0087	1	0.062	0.591	0.0769	0.1039	0.3443	0.4492	0.8241	0.3982	0.0111	0.1359	No	0.0549	0.0075	0.031	1	0.4457	0.0268	0.0487	0.0159	0.4236	0.1541	0.1397	0.0502	No
			1967651	0.5231	0.0483	0.3636	0	0.0443	0.163	0.0253	1	1	0.1051	0.538	1	0.7423	0.202	0.9679	0.9162	0.0524	0.5998	0.0008	No	0.714	0.2736	0.0747	0.0276	1	0.0071	0.3143	0.2989	0.3704	0.2402	0.0959	0.1531	No
			3450072	0.6157	0.0013	0.1843	0.092	0.0693	0.6902	0.254	0.9637	0.2405	0.0021	0.005	0.1168	0.7439	0.0574	0.9302	0	0.328	0.0008	0.3535	1	0.0001	0.0027	0.0289	0.174	0.0256	0.066	0.0025	0.0492	0.4481	0.6513	0.7357	0.0093	0.1515
			974910	0.1687	0.177	0.8656	0.0002	0.1529	0.0065	0.0253	0.0251	0.5559	0.0003	0.1892	No	0.7196	0.2169	0.3245	0.7633	1	0.0164	0.0003	1	0.0002	0.5914	0.0233	0.4945	0.6097	0.2079	0.9304	1	0.0401	0.6546	0.5345	1	No
			109976	0.0475	1	0.2328	0.6793	0.4881	0.2157	0.0253	0.3102	No	0.0087	0.3305	0.3658	0.6347	0.5068	0.6989	0.0856	0.0221	0.0623	0.0001	0.003	0.3916	No	0.5511	0.6087	0.5805	1	0.0789	0.3518	0.1931	0.9652	0.4895	0.0072	No
			2349254	0.5177	0.5923	0.9684	0.4902	0.8876	0.2877	0.0254	0.6228	0.7186	0.9437	0.3368	0.9575	0.6291	0.3749	0.2836	0.3951	0.033	0.0997	0.126	No	0.0881	0.5652	0.2392	0.021	0.3114	0.2398	0.3845	0.0122	0.1862	0.1394	0.0678	0.0009	No
			599480	0.1738	0.1863	0.1521	0.8997	0.6439	0.0725	0.0253	0.0965	1	0.7151	0.0055	0.3286	0.7326	0.0592	0.4545	0.55	0.0017	0.0065	No	No	0.2365	0.1012	0.0976	0.006	0	0.078	0.9633	0.025	0.0514	0.4764	0.7257	0	No
			1098720	0.0378	0.0874	0.303	0.5248	0.2401	0.0536	0.0253	0.0222	No	0.0432	0.3132	0.0769	0.8511	0.2922	0.3847	0.2841	No	0.2111	1	No	1	0.0256	No	0.5127	0.7093	1	0.5736	0.3953	0.109	0.8575	0.0311	0.0726	No
			ZJ011	0.3254	0.8867	1	0.0104	0.7889	0.0446	0.1385	No	No	0.2941	0.4969	0.4407	0.0813	0.216	0.0608	0.0094	0.0148	0.0042	1	0.0003	0.0035	No	No	No	No	No	0.0238	0.3156	0.0005	0.0001	0.0152	0.0002	No
			ZJ018	0.0216	0.4741	0.7372	0.58	0.0046	0	No	No	No	0.6872	0.0402	1	0.9155	0.6485	0.9204	0.2604	0.0292	0.0059	0.0008	0	0.714	No	No	No	No	No	0.0031	0.4622	0.0815	0.6256	0.0005	0.4632	1
			ZJ026	0.0706	0.9812	0.6424	0.7874	0.5082	No	0.0626	0.7213	1	0.0005	0.6214	1	1	0.262	0.6477	1	1	0.0001	0.0365	No	1	No	0.0094	0.0337	0.8823	0.0031	0.2758	0.1679	0.1355	1	0.1266	0.114	1
			ZJ028	0.8163	0.1696	0.2563	0.6073	0.0675	0.1139	0.0097	0.0093	0.1472	0.0052	0.3873	0.1653	0.6605	0.8625	0.0011	0.0096	0	0.0053	0.047	0.0002	0.6105	1	0.6335	1	0.0408	0.1927	0	0.0041	0.54	0.4806	0.2707	0.2733	0.2728
			ZJ042	0.7318	0.7533	0	1	0.0275	1	0.077	0.0058	0.0826	0.1154	1	1	0.4319	0.3566	0.0682	0.195	0.3681	0.0675	0.0821	0	0.3088	0	1	0.011	0.1509	0.0117	0.0267	0.3157	0.565	0	0.0496	0.0487	No

## Sheet: Table S1.6 Genetic diversity
		Table S1.6. Genetic diversity, effective population size, and bottleneck of 33 Zostera japonica populations across its native and nonnative range based on 24 microsatellite loci. NR, number of ramets; NG, number of genets; R, richness of genotypes; HE, expected heterozygosity; HO, observed heterozygosity; NA, allelic number; AR, allelic richness; PA_Globe, number of private alleles across global …
		Code	NR	NG	R	HE(SD)	HO(SD)	NA(SD)	AR(SD)	PA_Globe	PA-USA	FIS	Ne(95% CI)
		HQB	32	24	0.741935	0.5157(0.0474)	0.4778(0.0209)	3.50(1.62)	2.849(1.100)	1	-	0.075	2.5(1.7-4.6)
		SLL	32	32	1	0.6887(0.0406)	0.6509(0.0174)	9.17(3.75)	4.565(1.563)	9	-	0.056	378.6(123.3-∞)
		YRD	32	32	1	0.7598(0.0205)	0.7231(0.0162)	8.42(3.05)	4.722(1.071)	10	-	0.049	606.4(189.7-∞)
		XCh	30	30	1	0.6605(0.0388)	0.6601(0.0177)	7.96(3.69)	4.17(1.319)	4	-	0.001	417.1(122.6-∞)
		HXI	31	31	1	0.5784(0.034)	0.5529(0.0182)	5.50(2.50)	3.357(1.034)	8	-	0.045	149.3(50.4-∞)
		Yon	15	6	0.357143	0.5821(0.0494)	0.5694(0.0413)	3.88(1.80)	3.622(1.583)	1	-	0.024	5.1(2.6-11.7)
		Oha	32	32	1	0.7162(0.0358)	0.6119(0.0176)	8.33(3.70)	4.505(1.383)	2	-	0.148	318.3(85.2-∞)
		Sar	32	32	1	0.6396(0.0255)	0.6219(0.0176)	6.25(2.79)	3.630(1.022)	5	-	0.028	∞(172.4-∞)
		Not	32	32	1	0.5799(0.0322)	0.5391(0.0181)	4.75(2.86)	3.120(0.991)	8	-	0.072	437.8(88.5-∞)
		Onn	32	31	0.967742	0.6035(0.0452)	0.6225(0.0178)	6.75(4.81)	3.728(1.646)	4	-	-0.032	152.6(37.2-∞)
		Kat	32	31	0.967742	0.5885(0.0412)	0.6240(0.0178)	5.33(2.57)	3.375(1.132)	5	-	-0.061	17.6(7.6-52.2)
		Tok	32	31	0.967742	0.7090(0.0337)	0.6512(0.0175)	9.21(3.86)	4.621(1.355)	5	-	0.083	111.7(54.9-1062.2)
		Ago	32	32	1	0.6625(0.0446)	0.5458(0.0181)	7.58(3.76)	4.156(1.524)	12	-	0.179	48.7(29.5-107.7)
		Birch	32	31	0.967742	0.5505(0.0368)	0.4776(0.0183)	4.79(1.50)	3.114(0.763)	1	14	0.134	107(45.0-∞)
		Padi	32	31	0.967742	0.4080(0.0502)	0.3595(0.0176)	4.75(3.00)	2.635(1.122)	4	22	0.121	53.2(22.7-1474.1)
		Willa	32	31	0.967742	0.6559(0.0357)	0.5876(0.0181)	6.42(2.36)	3.841(1.075)	2	12	0.106	55.8(34.8-115.3)
		Netar	32	32	1	0.5565(0.0387)	0.5524(0.0180)	4.63(1.95)	3.101(0.944)	2	8	0.008	∞(326.2-∞)
		Yaqu	32	32	1	0.5967(0.0358)	0.5052(0.0180)	5.13(2.01)	3.407(1.026)	0	3	0.155	17.4(11.0-29.2)
		Coos	32	32	1	0.5692(0.0426)	0.4761(0.0180)	4.92(1.72)	3.128(0.870)	3	15	0.166	30.7(17.0-74.0)
		Humb	17	6	0.3125	0.1427(0.0467)	0.1250(0.0276)	1.33(0.56)	1.326(0.542)	0	0	0.135	9.5(0.6-∞)
		Nan	32	21	0.645161	0.5565(0.0252)	0.5884(0.0222)	3.88(1.12)	3.015(0.655)	1	-	-0.059	1.3(0.9-1.8)
		Lid	32	32	1	0.2376(0.0486)	0.1787(0.0139)	2.88(2.15)	1.909(0.968)	2	-	0.251	175.4(33.9-∞)
		Hir	17	9	0.5	0.4262(0.0452)	0.6374(0.0333)	2.54(0.93)	2.238(0.657)	2	-	-0.544	1.2(0.1-∞)
		Oki	25	24	0.958333	0.4415(0.0487)	0.3105(0.0195)	5.54(2.19)	2.927(1.084)	8	-	0.302	2.1(1.0-7.1)
		WJR	32	30	0.935484	0.4235(0.0573)	0.3181(0.0174)	4.21(2.23)	2.645(1.209)	6	-	0.252	22.5(10.7-73.6)
		XSW	32	32	1	0.2886(0.0503)	0.2253(0.0151)	3.33(1.69)	1.952(0.761)	2	-	0.222	11.7(3.5-36.6)
		GMW	32	26	0.806452	0.1889(0.0425)	0.1442(0.0141)	2.38(1.44)	1.678(0.733)	1	-	0.24	6.4(1.9-25.7)
		WDP	32	32	1	0.4514(0.0483)	0.4098(0.0179)	3.50(1.84)	2.558(0.962)	2	-	0.094	93.1(38.5-∞)
		JQ	21	20	0.95	0.3341(0.0519)	0.3140(0.0212)	2.17(1.34)	1.893(0.884)	1	-	0.061	8.5(2.5-34.0)
		HK	32	30	0.935484	0.4037(0.0518)	0.3807(0.0182)	4.54(2.19)	2.608(1.106)	2	-	0.058	42.5(18.5-583.3)
		SCI	27	15	0.538462	0.4302(0.0535)	0.4119(0.0260)	3.04(1.57)	2.496(1.097)	0	-	0.044	1.9(1.0-7.3)
		PEB	32	31	0.967742	0.5257(0.0679)	0.4724(0.0183)	6.17(4.52)	3.559(1.876)	16	-	0.103	678.6(91.5-∞)
		BGI	32	30	0.935484	0.5038(0.0520)	0.4792(0.0186)	4.67(2.90)	2.858(1.179)	9	-	0.05	43.7(21.2-217.5)
